# Supplementary material for: Dual-response detection of Ni2+ and Cu2+ ions by a pyrazolopyrimidine-based fluorescent sensor and the application of this sensor in bioimaging
Source: RSC Adv. 2019 Nov 4;9(61):35671–6. doi: 10.1039/c9ra06227k (PMC9074711; doi:10.1039/c9ra06227k)
Supplement: RA-009-C9RA06227K-s002 [file RA-009-C9RA06227K-s002.cif]

# Electronic Supplementary Material (ESI) for RSC Advances.
# This journal is © The Royal Society of Chemistry 2019

####################################################################### 
# 
# This file contains crystal structure data downloaded from the 
# Cambridge Structural Database (CSD) hosted by the Cambridge 
# Crystallographic Data Centre (CCDC).
# 
# Full information about CCDC data access policies and citation 
# guidelines are available at http://www.ccdc.cam.ac.uk/access/V1 
# 
# Audit and citation data items may have been added by the CCDC. 
# Please retain this information to preserve the provenance of 
# this file and to allow appropriate attribution of the data. 
# 
#######################################################################

data_1
_database_code_depnum_ccdc_archive 'CCDC 1936105'
_audit_update_record             
;
2019-06-24 deposited with the CCDC.	2019-10-16 downloaded from the CCDC.
;

_audit_creation_method           SHELXL-2014/7
_shelx_SHELXL_version_number     2014/7
_chemical_name_systematic        ?
_chemical_name_common            ?
_chemical_melting_point          ?
_chemical_formula_moiety         ?
_chemical_formula_sum            'C H N O'
_chemical_formula_weight         43.03

loop_
_atom_type_symbol
_atom_type_description
_atom_type_scat_dispersion_real
_atom_type_scat_dispersion_imag
_atom_type_scat_source
C C 0.0033 0.0016 'International Tables Vol C Tables 4.2.6.8 and 6.1.1.4'
H H 0.0000 0.0000 'International Tables Vol C Tables 4.2.6.8 and 6.1.1.4'
N N 0.0061 0.0033 'International Tables Vol C Tables 4.2.6.8 and 6.1.1.4'
O O 0.0106 0.0060 'International Tables Vol C Tables 4.2.6.8 and 6.1.1.4'

_space_group_crystal_system      triclinic
_space_group_IT_number           2
_space_group_name_H-M_alt        'P -1'
_space_group_name_Hall           '-P 1'

_shelx_space_group_comment       
;
The symmetry employed for this shelxl refinement is uniquely defined
by the following loop, which should always be used as a source of
symmetry information in preference to the above space-group names.
They are only intended as comments.
;

loop_
_space_group_symop_operation_xyz
'x, y, z'
'-x, -y, -z'

_cell_length_a                   11.6231(19)
_cell_length_b                   11.723(4)
_cell_length_c                   11.9007(19)
_cell_angle_alpha                98.741(3)
_cell_angle_beta                 113.202(2)
_cell_angle_gamma                100.380(3)
_cell_volume                     1420.8(5)
_cell_formula_units_Z            28
_cell_measurement_temperature    296(2)
_cell_measurement_reflns_used    ?
_cell_measurement_theta_min      ?
_cell_measurement_theta_max      ?

_exptl_crystal_description       ?
_exptl_crystal_colour            ?
_exptl_crystal_density_meas      ?
_exptl_crystal_density_method    ?
_exptl_crystal_density_diffrn    1.408
_exptl_crystal_F_000             616
_exptl_transmission_factor_min   ?
_exptl_transmission_factor_max   ?
_exptl_crystal_size_max          ?
_exptl_crystal_size_mid          ?
_exptl_crystal_size_min          ?
_exptl_absorpt_coefficient_mu    0.127
_shelx_estimated_absorpt_T_min   ?
_shelx_estimated_absorpt_T_max   ?
_exptl_absorpt_correction_type   ?
_exptl_absorpt_correction_T_min  ?
_exptl_absorpt_correction_T_max  ?
_exptl_absorpt_process_details   ?
_exptl_absorpt_special_details   ?
_diffrn_ambient_temperature      296(2)
_diffrn_radiation_wavelength     0.71073
_diffrn_radiation_type           MoK\a
_diffrn_source                   ?
_diffrn_measurement_device_type  ?
_diffrn_measurement_method       ?
_diffrn_detector_area_resol_mean ?
_diffrn_reflns_number            7785
_diffrn_reflns_av_unetI/netI     0.0449
_diffrn_reflns_av_R_equivalents  0.0214
_diffrn_reflns_limit_h_min       -13
_diffrn_reflns_limit_h_max       12
_diffrn_reflns_limit_k_min       -13
_diffrn_reflns_limit_k_max       13
_diffrn_reflns_limit_l_min       -14
_diffrn_reflns_limit_l_max       13
_diffrn_reflns_theta_min         1.822
_diffrn_reflns_theta_max         24.999
_diffrn_reflns_theta_full        24.999
_diffrn_measured_fraction_theta_max 0.986
_diffrn_measured_fraction_theta_full 0.986
_diffrn_reflns_Laue_measured_fraction_max 0.986
_diffrn_reflns_Laue_measured_fraction_full 0.986
_diffrn_reflns_point_group_measured_fraction_max 0.986
_diffrn_reflns_point_group_measured_fraction_full 0.986
_reflns_number_total             4944
_reflns_number_gt                3522
_reflns_threshold_expression     'I > 2\s(I)'
_reflns_Friedel_coverage         0.000
_reflns_Friedel_fraction_max     .
_reflns_Friedel_fraction_full    .

_reflns_special_details          
;
 Reflections were merged by SHELXL according to the crystal
 class for the calculation of statistics and refinement.
 
 _reflns_Friedel_fraction is defined as the number of unique
 Friedel pairs measured divided by the number that would be
 possible theoretically, ignoring centric projections and
 systematic absences.
;

_computing_data_collection       ?
_computing_cell_refinement       ?
_computing_data_reduction        ?
_computing_structure_solution    ?
_computing_structure_refinement  'SHELXL-2014/7 (Sheldrick, 2014)'
_computing_molecular_graphics    ?
_computing_publication_material  ?
_refine_special_details          ?
_refine_ls_structure_factor_coef Fsqd
_refine_ls_matrix_type           full
_refine_ls_weighting_scheme      calc
_refine_ls_weighting_details     
'w=1/[\s^2^(Fo^2^)+(0.1904P)^2^+0.6475P] where P=(Fo^2^+2Fc^2^)/3'
_atom_sites_solution_primary     ?
_atom_sites_solution_secondary   ?
_atom_sites_solution_hydrogens   geom
_refine_ls_hydrogen_treatment    constr
_refine_ls_extinction_method     none
_refine_ls_extinction_coef       .
_refine_ls_number_reflns         4944
_refine_ls_number_parameters     389
_refine_ls_number_restraints     0
_refine_ls_R_factor_all          0.0698
_refine_ls_R_factor_gt           0.0468
_refine_ls_wR_factor_ref         0.2003
_refine_ls_wR_factor_gt          0.1634
_refine_ls_goodness_of_fit_ref   0.722
_refine_ls_restrained_S_all      0.722
_refine_ls_shift/su_max          0.000
_refine_ls_shift/su_mean         0.000

loop_
_atom_site_label
_atom_site_type_symbol
_atom_site_fract_x
_atom_site_fract_y
_atom_site_fract_z
_atom_site_U_iso_or_equiv
_atom_site_adp_type
_atom_site_occupancy
_atom_site_site_symmetry_order
_atom_site_calc_flag
_atom_site_refinement_flags_posn
_atom_site_refinement_flags_adp
_atom_site_refinement_flags_occupancy
_atom_site_disorder_assembly
_atom_site_disorder_group
C1 C -0.3557(2) 0.8445(2) 0.0267(2) 0.0515(6) Uani 1 1 d . . . . .
H1 H -0.2840 0.8425 0.0975 0.062 Uiso 1 1 calc R U . . .
C2 C -0.4686(3) 0.7525(3) -0.0216(3) 0.0631(8) Uani 1 1 d . . . . .
H2 H -0.4720 0.6891 0.0165 0.076 Uiso 1 1 calc R U . . .
C3 C -0.5759(3) 0.7548(3) -0.1258(3) 0.0617(7) Uani 1 1 d . . . . .
H3 H -0.6512 0.6926 -0.1587 0.074 Uiso 1 1 calc R U . . .
C4 C -0.5715(3) 0.8497(3) -0.1812(2) 0.0597(7) Uani 1 1 d . . . . .
H4 H -0.6444 0.8519 -0.2506 0.072 Uiso 1 1 calc R U . . .
C5 C -0.4587(2) 0.9416(2) -0.1338(2) 0.0475(6) Uani 1 1 d . . . . .
H5 H -0.4564 1.0053 -0.1717 0.057 Uiso 1 1 calc R U . . .
C6 C -0.3482(2) 0.9394(2) -0.0291(2) 0.0417(6) Uani 1 1 d . . . . .
C7 C -0.2316(2) 1.0417(2) 0.01939(19) 0.0383(5) Uani 1 1 d . . . . .
C8 C -0.2367(2) 1.1541(2) 0.00311(19) 0.0408(6) Uani 1 1 d . . . . .
H8 H -0.3166 1.1665 -0.0449 0.049 Uiso 1 1 calc R U . . .
C9 C -0.1251(2) 1.2519(2) 0.05672(18) 0.0376(5) Uani 1 1 d . . . . .
C10 C -0.1343(2) 1.3753(2) 0.05068(19) 0.0399(5) Uani 1 1 d . . . . .
C11 C -0.2448(3) 1.3991(2) -0.0354(2) 0.0513(7) Uani 1 1 d . . . . .
H11 H -0.3147 1.3359 -0.0923 0.062 Uiso 1 1 calc R U . . .
C12 C -0.2514(3) 1.5150(2) -0.0371(3) 0.0618(8) Uani 1 1 d . . . . .
H12 H -0.3258 1.5291 -0.0947 0.074 Uiso 1 1 calc R U . . .
C13 C -0.1489(3) 1.6102(2) 0.0459(3) 0.0565(7) Uani 1 1 d . . . . .
H13 H -0.1534 1.6883 0.0441 0.068 Uiso 1 1 calc R U . . .
C14 C -0.0400(3) 1.5881(2) 0.1315(2) 0.0553(7) Uani 1 1 d . . . . .
H14 H 0.0292 1.6520 0.1883 0.066 Uiso 1 1 calc R U . . .
C15 C -0.0320(2) 1.4727(2) 0.1344(2) 0.0482(6) Uani 1 1 d . . . . .
H15 H 0.0425 1.4596 0.1930 0.058 Uiso 1 1 calc R U . . .
C16 C -0.0004(2) 1.12842(19) 0.13329(17) 0.0348(5) Uani 1 1 d . . . . .
C17 C 0.1068(2) 1.08472(19) 0.19858(17) 0.0354(5) Uani 1 1 d . . . . .
C18 C 0.0516(2) 0.96342(19) 0.18705(18) 0.0371(5) Uani 1 1 d . . . . .
C19 C 0.2458(2) 0.9387(2) 0.30305(19) 0.0388(5) Uani 1 1 d . . . . .
C20 C 0.3104(2) 1.0574(2) 0.3211(2) 0.0434(6) Uani 1 1 d . . . . .
H20 H 0.3997 1.0845 0.3695 0.052 Uiso 1 1 calc R U . . .
C21 C 0.2413(2) 1.1346(2) 0.26699(19) 0.0406(6) Uani 1 1 d . . . . .
C22 C 0.3050(3) 1.2618(2) 0.2803(3) 0.0549(7) Uani 1 1 d . . . . .
H22A H 0.2806 1.3140 0.3322 0.082 Uiso 1 1 calc R U . . .
H22B H 0.2777 1.2783 0.1985 0.082 Uiso 1 1 calc R U . . .
H22C H 0.3975 1.2748 0.3187 0.082 Uiso 1 1 calc R U . . .
C23 C 0.1722(3) 0.8878(3) 0.5207(2) 0.0692(9) Uani 1 1 d . . . . .
H23 H 0.2105 0.9597 0.5102 0.083 Uiso 1 1 calc R U . . .
C24 C 0.0887(4) 0.8860(4) 0.5790(3) 0.0895(13) Uani 1 1 d . . . . .
H24 H 0.0705 0.9565 0.6055 0.107 Uiso 1 1 calc R U . . .
C25 C 0.0338(4) 0.7822(5) 0.5974(3) 0.0960(13) Uani 1 1 d . . . . .
H25 H -0.0212 0.7819 0.6369 0.115 Uiso 1 1 calc R U . . .
C26 C 0.0599(4) 0.6778(4) 0.5575(3) 0.0864(11) Uani 1 1 d . . . . .
H26 H 0.0234 0.6070 0.5712 0.104 Uiso 1 1 calc R U . . .
C27 C 0.1402(3) 0.6771(3) 0.4971(3) 0.0640(8) Uani 1 1 d . . . . .
H27 H 0.1555 0.6054 0.4688 0.077 Uiso 1 1 calc R U . . .
C28 C 0.1985(2) 0.7828(2) 0.4782(2) 0.0499(7) Uani 1 1 d . . . . .
C29 C 0.2904(2) 0.7798(2) 0.4230(2) 0.0434(6) Uani 1 1 d . . . . .
C30 C 0.3723(2) 0.7066(2) 0.4306(2) 0.0467(6) Uani 1 1 d . . . . .
H30 H 0.3762 0.6423 0.4679 0.056 Uiso 1 1 calc R U . . .
C31 C 0.4485(2) 0.7478(2) 0.3712(2) 0.0440(6) Uani 1 1 d . . . . .
C32 C 0.5484(3) 0.6984(2) 0.3521(2) 0.0483(6) Uani 1 1 d . . . . .
C33 C 0.5511(3) 0.5808(3) 0.3589(3) 0.0629(8) Uani 1 1 d . . . . .
H33 H 0.4905 0.5351 0.3782 0.076 Uiso 1 1 calc R U . . .
C34 C 0.6417(4) 0.5311(3) 0.3375(3) 0.0756(10) Uani 1 1 d . . . . .
H34 H 0.6411 0.4525 0.3418 0.091 Uiso 1 1 calc R U . . .
C35 C 0.7331(4) 0.5976(4) 0.3098(3) 0.0806(11) Uani 1 1 d . . . . .
H35 H 0.7947 0.5643 0.2960 0.097 Uiso 1 1 calc R U . . .
C36 C 0.7326(3) 0.7124(4) 0.3027(3) 0.0787(10) Uani 1 1 d . . . . .
H36 H 0.7936 0.7569 0.2830 0.094 Uiso 1 1 calc R U . . .
C37 C 0.6416(3) 0.7642(3) 0.3248(3) 0.0662(8) Uani 1 1 d . . . . .
H37 H 0.6436 0.8432 0.3212 0.079 Uiso 1 1 calc R U . . .
N1 N 0.12068(19) 0.88727(16) 0.23850(16) 0.0409(5) Uani 1 1 d . . . . .
N2 N -0.07893(19) 0.92791(16) 0.11953(17) 0.0414(5) Uani 1 1 d . . . . .
N3 N -0.10823(18) 1.03006(16) 0.08824(15) 0.0364(5) Uani 1 1 d . . . . .
N4 N -0.00715(18) 1.23773(16) 0.12018(15) 0.0384(5) Uani 1 1 d . . . . .
N5 N 0.32097(19) 0.86020(18) 0.36027(17) 0.0437(5) Uani 1 1 d . . . . .
N6 N 0.4171(2) 0.84198(18) 0.32778(17) 0.0458(5) Uani 1 1 d . . . . .

loop_
_atom_site_aniso_label
_atom_site_aniso_U_11
_atom_site_aniso_U_22
_atom_site_aniso_U_33
_atom_site_aniso_U_23
_atom_site_aniso_U_13
_atom_site_aniso_U_12
C1 0.0416(14) 0.0451(15) 0.0675(14) 0.0201(12) 0.0208(12) 0.0122(12)
C2 0.0575(18) 0.0452(17) 0.093(2) 0.0224(14) 0.0377(16) 0.0110(14)
C3 0.0511(17) 0.0481(17) 0.0784(17) -0.0011(13) 0.0323(14) -0.0006(13)
C4 0.0436(15) 0.0647(19) 0.0567(14) 0.0053(13) 0.0155(12) 0.0039(14)
C5 0.0469(15) 0.0469(15) 0.0468(11) 0.0128(10) 0.0177(11) 0.0127(12)
C6 0.0406(13) 0.0342(13) 0.0487(11) 0.0064(9) 0.0197(10) 0.0088(10)
C7 0.0403(12) 0.0360(13) 0.0379(10) 0.0083(8) 0.0151(9) 0.0131(10)
C8 0.0421(13) 0.0375(13) 0.0414(10) 0.0113(9) 0.0143(9) 0.0148(11)
C9 0.0425(13) 0.0334(12) 0.0357(10) 0.0088(8) 0.0148(9) 0.0119(10)
C10 0.0469(13) 0.0327(13) 0.0440(11) 0.0118(9) 0.0216(10) 0.0130(11)
C11 0.0535(15) 0.0399(14) 0.0527(12) 0.0142(10) 0.0137(11) 0.0133(12)
C12 0.0626(17) 0.0473(16) 0.0704(16) 0.0257(13) 0.0159(14) 0.0234(14)
C13 0.0740(19) 0.0337(14) 0.0723(16) 0.0207(12) 0.0349(15) 0.0250(14)
C14 0.0648(18) 0.0318(14) 0.0610(14) 0.0060(10) 0.0238(13) 0.0063(12)
C15 0.0494(15) 0.0378(14) 0.0520(12) 0.0118(10) 0.0164(11) 0.0112(12)
C16 0.0412(12) 0.0285(11) 0.0342(9) 0.0078(8) 0.0157(9) 0.0093(10)
C17 0.0400(12) 0.0306(12) 0.0346(9) 0.0070(8) 0.0150(9) 0.0106(10)
C18 0.0422(13) 0.0298(12) 0.0392(10) 0.0087(8) 0.0161(9) 0.0126(10)
C19 0.0414(13) 0.0370(13) 0.0408(10) 0.0111(9) 0.0178(10) 0.0161(11)
C20 0.0395(13) 0.0392(14) 0.0445(11) 0.0063(9) 0.0123(10) 0.0110(11)
C21 0.0434(13) 0.0349(13) 0.0403(10) 0.0085(9) 0.0157(9) 0.0094(10)
C22 0.0468(15) 0.0367(14) 0.0692(15) 0.0151(11) 0.0145(12) 0.0063(12)
C23 0.090(2) 0.079(2) 0.0515(14) 0.0194(13) 0.0325(15) 0.0456(19)
C24 0.114(3) 0.124(3) 0.0560(16) 0.0227(19) 0.0439(19) 0.075(3)
C25 0.090(3) 0.154(4) 0.0587(18) 0.023(2) 0.0439(19) 0.042(3)
C26 0.084(3) 0.112(3) 0.0689(19) 0.0202(19) 0.0455(19) 0.011(2)
C27 0.0656(19) 0.068(2) 0.0586(15) 0.0159(13) 0.0271(14) 0.0164(15)
C28 0.0495(15) 0.0590(17) 0.0394(11) 0.0145(10) 0.0135(10) 0.0214(13)
C29 0.0476(14) 0.0370(13) 0.0405(10) 0.0118(9) 0.0123(10) 0.0136(11)
C30 0.0530(15) 0.0370(13) 0.0505(12) 0.0172(10) 0.0184(11) 0.0170(11)
C31 0.0451(14) 0.0401(14) 0.0441(11) 0.0134(9) 0.0137(10) 0.0162(11)
C32 0.0471(14) 0.0497(15) 0.0442(11) 0.0127(10) 0.0133(10) 0.0182(12)
C33 0.074(2) 0.0579(18) 0.0706(16) 0.0219(13) 0.0360(15) 0.0324(16)
C34 0.098(3) 0.068(2) 0.0803(19) 0.0267(16) 0.0436(19) 0.050(2)
C35 0.079(2) 0.105(3) 0.0777(19) 0.0346(19) 0.0358(18) 0.058(2)
C36 0.068(2) 0.100(3) 0.091(2) 0.0427(19) 0.0432(18) 0.0387(19)
C37 0.0563(18) 0.066(2) 0.0798(18) 0.0295(15) 0.0244(15) 0.0254(16)
N1 0.0450(11) 0.0335(11) 0.0424(9) 0.0113(8) 0.0151(8) 0.0141(9)
N2 0.0448(11) 0.0294(10) 0.0477(10) 0.0116(7) 0.0151(9) 0.0140(9)
N3 0.0397(10) 0.0294(10) 0.0391(9) 0.0084(7) 0.0152(8) 0.0106(8)
N4 0.0448(11) 0.0316(10) 0.0394(9) 0.0100(7) 0.0173(8) 0.0126(9)
N5 0.0458(12) 0.0408(12) 0.0467(10) 0.0154(8) 0.0175(9) 0.0185(9)
N6 0.0460(12) 0.0437(12) 0.0498(10) 0.0159(8) 0.0187(9) 0.0176(10)

_geom_special_details            
;
 All esds (except the esd in the dihedral angle between two l.s. planes)
 are estimated using the full covariance matrix.  The cell esds are taken
 into account individually in the estimation of esds in distances, angles
 and torsion angles; correlations between esds in cell parameters are only
 used when they are defined by crystal symmetry.  An approximate (isotropic)
 treatment of cell esds is used for estimating esds involving l.s. planes.
;

loop_
_geom_bond_atom_site_label_1
_geom_bond_atom_site_label_2
_geom_bond_distance
_geom_bond_site_symmetry_2
_geom_bond_publ_flag
C1 C6 1.386(4) . ?
C1 C2 1.387(4) . ?
C2 C3 1.377(4) . ?
C3 C4 1.379(4) . ?
C4 C5 1.386(4) . ?
C5 C6 1.401(3) . ?
C6 C7 1.482(3) . ?
C7 C8 1.370(3) . ?
C7 N3 1.387(3) . ?
C8 C9 1.412(3) . ?
C9 N4 1.334(3) . ?
C9 C10 1.481(3) . ?
C10 C15 1.393(3) . ?
C10 C11 1.399(3) . ?
C11 C12 1.376(4) . ?
C12 C13 1.378(4) . ?
C13 C14 1.374(4) . ?
C14 C15 1.378(3) . ?
C16 N4 1.327(3) . ?
C16 N3 1.396(3) . ?
C16 C17 1.416(3) . ?
C17 C21 1.404(3) . ?
C17 C18 1.413(3) . ?
C18 N2 1.353(3) . ?
C18 N1 1.361(3) . ?
C19 N1 1.316(3) . ?
C19 C20 1.398(3) . ?
C19 N5 1.444(3) . ?
C20 C21 1.382(3) . ?
C21 C22 1.495(4) . ?
C23 C28 1.389(4) . ?
C23 C24 1.398(5) . ?
C24 C25 1.359(6) . ?
C25 C26 1.374(6) . ?
C26 C27 1.386(5) . ?
C27 C28 1.395(4) . ?
C28 C29 1.461(4) . ?
C29 N5 1.368(3) . ?
C29 C30 1.379(3) . ?
C30 C31 1.400(4) . ?
C31 N6 1.338(3) . ?
C31 C32 1.465(4) . ?
C32 C37 1.388(4) . ?
C32 C33 1.398(4) . ?
C33 C34 1.378(4) . ?
C34 C35 1.379(5) . ?
C35 C36 1.362(5) . ?
C36 C37 1.400(5) . ?
N2 N3 1.368(2) . ?
N5 N6 1.358(3) . ?

loop_
_geom_angle_atom_site_label_1
_geom_angle_atom_site_label_2
_geom_angle_atom_site_label_3
_geom_angle
_geom_angle_site_symmetry_1
_geom_angle_site_symmetry_3
_geom_angle_publ_flag
C6 C1 C2 120.9(2) . . ?
C3 C2 C1 120.2(3) . . ?
C2 C3 C4 119.9(3) . . ?
C3 C4 C5 120.3(3) . . ?
C4 C5 C6 120.4(3) . . ?
C1 C6 C5 118.3(2) . . ?
C1 C6 C7 123.6(2) . . ?
C5 C6 C7 118.0(2) . . ?
C8 C7 N3 115.1(2) . . ?
C8 C7 C6 123.3(2) . . ?
N3 C7 C6 121.6(2) . . ?
C7 C8 C9 122.3(2) . . ?
N4 C9 C8 121.3(2) . . ?
N4 C9 C10 117.1(2) . . ?
C8 C9 C10 121.5(2) . . ?
C15 C10 C11 117.7(2) . . ?
C15 C10 C9 120.1(2) . . ?
C11 C10 C9 122.2(2) . . ?
C12 C11 C10 120.8(2) . . ?
C11 C12 C13 120.7(2) . . ?
C14 C13 C12 119.1(2) . . ?
C13 C14 C15 120.9(2) . . ?
C14 C15 C10 120.8(2) . . ?
N4 C16 N3 124.11(19) . . ?
N4 C16 C17 131.0(2) . . ?
N3 C16 C17 104.73(18) . . ?
C21 C17 C18 120.25(19) . . ?
C21 C17 C16 135.1(2) . . ?
C18 C17 C16 104.6(2) . . ?
N2 C18 N1 121.9(2) . . ?
N2 C18 C17 113.79(18) . . ?
N1 C18 C17 124.3(2) . . ?
N1 C19 C20 127.4(2) . . ?
N1 C19 N5 114.1(2) . . ?
C20 C19 N5 118.5(2) . . ?
C21 C20 C19 119.9(2) . . ?
C20 C21 C17 115.1(2) . . ?
C20 C21 C22 122.5(2) . . ?
C17 C21 C22 122.4(2) . . ?
C28 C23 C24 120.5(4) . . ?
C25 C24 C23 120.7(4) . . ?
C24 C25 C26 119.7(4) . . ?
C25 C26 C27 120.6(4) . . ?
C26 C27 C28 120.6(3) . . ?
C23 C28 C27 117.9(3) . . ?
C23 C28 C29 123.0(3) . . ?
C27 C28 C29 118.9(2) . . ?
N5 C29 C30 105.0(2) . . ?
N5 C29 C28 125.2(2) . . ?
C30 C29 C28 129.5(2) . . ?
C29 C30 C31 106.6(2) . . ?
N6 C31 C30 110.9(2) . . ?
N6 C31 C32 121.3(2) . . ?
C30 C31 C32 127.8(2) . . ?
C37 C32 C33 117.6(3) . . ?
C37 C32 C31 122.1(2) . . ?
C33 C32 C31 120.3(3) . . ?
C34 C33 C32 121.4(3) . . ?
C33 C34 C35 120.2(3) . . ?
C36 C35 C34 119.5(3) . . ?
C35 C36 C37 120.9(4) . . ?
C32 C37 C36 120.4(3) . . ?
C19 N1 C18 113.0(2) . . ?
C18 N2 N3 102.85(17) . . ?
N2 N3 C7 125.82(19) . . ?
N2 N3 C16 114.04(17) . . ?
C7 N3 C16 120.14(18) . . ?
C16 N4 C9 116.9(2) . . ?
N6 N5 C29 112.84(19) . . ?
N6 N5 C19 118.28(18) . . ?
C29 N5 C19 127.2(2) . . ?
C31 N6 N5 104.7(2) . . ?

_refine_diff_density_max         0.203
_refine_diff_density_min         -0.186
_refine_diff_density_rms         0.039

_shelx_res_file                  
;

    1.res created by SHELXL-2014/7


TITL 1 in P-1
CELL 0.71073  11.6231  11.7233  11.9007  98.741 113.202 100.380
ZERR   28.00   0.0019   0.0036   0.0019   0.003   0.002   0.003
LATT 1
SFAC C  H  N  O
UNIT 28 28 28 28
L.S. 10
BOND
OMIT -3 50
OMIT  5 -11   2
OMIT     8  -6   5
OMIT    -2   2   9
FMAP 2
ACTA
PLAN 20
TEMP 23.000
WGHT    0.190400    0.647500
FVAR       0.17295
MOLE 1
C1    1   -0.355732    0.844518    0.026700    11.00000    0.04163    0.04508 =
         0.06745    0.02005    0.02084    0.01223
AFIX  43
H1    2   -0.284042    0.842506    0.097515    11.00000   -1.20000
AFIX   0
C2    1   -0.468646    0.752535   -0.021605    11.00000    0.05749    0.04525 =
         0.09263    0.02238    0.03770    0.01098
AFIX  43
H2    2   -0.471956    0.689127    0.016451    11.00000   -1.20000
AFIX   0
C3    1   -0.575907    0.754845   -0.125803    11.00000    0.05115    0.04810 =
         0.07838   -0.00107    0.03229   -0.00060
AFIX  43
H3    2   -0.651196    0.692574   -0.158747    11.00000   -1.20000
AFIX   0
C4    1   -0.571456    0.849656   -0.181186    11.00000    0.04359    0.06470 =
         0.05668    0.00529    0.01552    0.00386
AFIX  43
H4    2   -0.644383    0.851902   -0.250633    11.00000   -1.20000
AFIX   0
C5    1   -0.458696    0.941649   -0.133756    11.00000    0.04691    0.04688 =
         0.04677    0.01278    0.01769    0.01267
AFIX  43
H5    2   -0.456378    1.005253   -0.171670    11.00000   -1.20000
AFIX   0
C6    1   -0.348218    0.939422   -0.029085    11.00000    0.04060    0.03421 =
         0.04870    0.00642    0.01972    0.00883
C7    1   -0.231600    1.041661    0.019388    11.00000    0.04026    0.03604 =
         0.03787    0.00830    0.01508    0.01310
C8    1   -0.236737    1.154127    0.003111    11.00000    0.04208    0.03748 =
         0.04141    0.01126    0.01426    0.01476
AFIX  43
H8    2   -0.316564    1.166543   -0.044925    11.00000   -1.20000
AFIX   0
C9    1   -0.125062    1.251886    0.056715    11.00000    0.04248    0.03336 =
         0.03575    0.00880    0.01484    0.01185
C10   1   -0.134273    1.375348    0.050676    11.00000    0.04693    0.03267 =
         0.04398    0.01176    0.02160    0.01298
C11   1   -0.244814    1.399149   -0.035443    11.00000    0.05347    0.03990 =
         0.05268    0.01420    0.01365    0.01327
AFIX  43
H11   2   -0.314717    1.335914   -0.092308    11.00000   -1.20000
AFIX   0
C12   1   -0.251394    1.514973   -0.037056    11.00000    0.06258    0.04727 =
         0.07035    0.02573    0.01590    0.02336
AFIX  43
H12   2   -0.325770    1.529130   -0.094747    11.00000   -1.20000
AFIX   0
C13   1   -0.148889    1.610206    0.045950    11.00000    0.07404    0.03369 =
         0.07231    0.02069    0.03487    0.02497
AFIX  43
H13   2   -0.153353    1.688348    0.044054    11.00000   -1.20000
AFIX   0
C14   1   -0.040026    1.588143    0.131531    11.00000    0.06477    0.03182 =
         0.06104    0.00597    0.02384    0.00629
AFIX  43
H14   2    0.029201    1.651989    0.188277    11.00000   -1.20000
AFIX   0
C15   1   -0.032049    1.472690    0.134405    11.00000    0.04936    0.03779 =
         0.05197    0.01180    0.01638    0.01120
AFIX  43
H15   2    0.042513    1.459601    0.192975    11.00000   -1.20000
AFIX   0
C16   1   -0.000385    1.128423    0.133294    11.00000    0.04123    0.02847 =
         0.03416    0.00784    0.01574    0.00929
C17   1    0.106798    1.084721    0.198576    11.00000    0.04004    0.03058 =
         0.03463    0.00701    0.01502    0.01062
C18   1    0.051603    0.963416    0.187051    11.00000    0.04219    0.02978 =
         0.03919    0.00866    0.01613    0.01260
C19   1    0.245819    0.938660    0.303049    11.00000    0.04138    0.03703 =
         0.04084    0.01105    0.01780    0.01613
C20   1    0.310390    1.057426    0.321098    11.00000    0.03952    0.03918 =
         0.04454    0.00632    0.01232    0.01096
AFIX  43
H20   2    0.399722    1.084477    0.369451    11.00000   -1.20000
AFIX   0
C21   1    0.241291    1.134582    0.266990    11.00000    0.04341    0.03491 =
         0.04033    0.00846    0.01567    0.00936
C22   1    0.304977    1.261788    0.280300    11.00000    0.04681    0.03670 =
         0.06920    0.01515    0.01447    0.00627
AFIX 137
H22A  2    0.280631    1.314002    0.332207    11.00000   -1.50000
H22B  2    0.277676    1.278282    0.198503    11.00000   -1.50000
H22C  2    0.397522    1.274764    0.318737    11.00000   -1.50000
AFIX   0
C23   1    0.172242    0.887752    0.520675    11.00000    0.08994    0.07911 =
         0.05152    0.01936    0.03252    0.04560
AFIX  43
H23   2    0.210515    0.959685    0.510214    11.00000   -1.20000
AFIX   0
C24   1    0.088698    0.885966    0.578997    11.00000    0.11399    0.12407 =
         0.05601    0.02274    0.04387    0.07476
AFIX  43
H24   2    0.070489    0.956536    0.605467    11.00000   -1.20000
AFIX   0
C25   1    0.033779    0.782200    0.597444    11.00000    0.08999    0.15406 =
         0.05875    0.02253    0.04394    0.04242
AFIX  43
H25   2   -0.021220    0.781878    0.636875    11.00000   -1.20000
AFIX   0
C26   1    0.059932    0.677814    0.557545    11.00000    0.08373    0.11174 =
         0.06891    0.02021    0.04549    0.01053
AFIX  43
H26   2    0.023409    0.606986    0.571245    11.00000   -1.20000
AFIX   0
C27   1    0.140246    0.677098    0.497065    11.00000    0.06555    0.06753 =
         0.05863    0.01595    0.02707    0.01638
AFIX  43
H27   2    0.155467    0.605448    0.468754    11.00000   -1.20000
AFIX   0
C28   1    0.198503    0.782824    0.478227    11.00000    0.04945    0.05900 =
         0.03944    0.01447    0.01351    0.02141
C29   1    0.290431    0.779817    0.422981    11.00000    0.04756    0.03703 =
         0.04049    0.01176    0.01230    0.01356
C30   1    0.372299    0.706556    0.430594    11.00000    0.05300    0.03704 =
         0.05050    0.01720    0.01841    0.01704
AFIX  43
H30   2    0.376159    0.642298    0.467913    11.00000   -1.20000
AFIX   0
C31   1    0.448451    0.747763    0.371206    11.00000    0.04515    0.04012 =
         0.04413    0.01338    0.01366    0.01616
C32   1    0.548395    0.698369    0.352114    11.00000    0.04707    0.04969 =
         0.04424    0.01273    0.01325    0.01817
C33   1    0.551147    0.580797    0.358887    11.00000    0.07364    0.05793 =
         0.07058    0.02187    0.03601    0.03244
AFIX  43
H33   2    0.490546    0.535144    0.378227    11.00000   -1.20000
AFIX   0
C34   1    0.641691    0.531116    0.337530    11.00000    0.09842    0.06784 =
         0.08026    0.02673    0.04355    0.04988
AFIX  43
H34   2    0.641146    0.452485    0.341830    11.00000   -1.20000
AFIX   0
C35   1    0.733107    0.597569    0.309805    11.00000    0.07934    0.10498 =
         0.07768    0.03463    0.03582    0.05760
AFIX  43
H35   2    0.794656    0.564250    0.296026    11.00000   -1.20000
AFIX   0
C36   1    0.732621    0.712365    0.302743    11.00000    0.06793    0.10029 =
         0.09061    0.04273    0.04324    0.03869
AFIX  43
H36   2    0.793555    0.756902    0.282977    11.00000   -1.20000
AFIX   0
C37   1    0.641599    0.764215    0.324847    11.00000    0.05630    0.06561 =
         0.07979    0.02953    0.02436    0.02542
AFIX  43
H37   2    0.643600    0.843200    0.321239    11.00000   -1.20000
AFIX   0
N1    3    0.120676    0.887267    0.238495    11.00000    0.04502    0.03354 =
         0.04244    0.01129    0.01508    0.01412
N2    3   -0.078931    0.927913    0.119528    11.00000    0.04482    0.02939 =
         0.04773    0.01162    0.01514    0.01403
N3    3   -0.108229    1.030060    0.088243    11.00000    0.03968    0.02935 =
         0.03911    0.00835    0.01525    0.01063
N4    3   -0.007148    1.237728    0.120183    11.00000    0.04482    0.03160 =
         0.03944    0.01004    0.01734    0.01256
N5    3    0.320966    0.860196    0.360274    11.00000    0.04582    0.04081 =
         0.04668    0.01544    0.01749    0.01854
N6    3    0.417080    0.841978    0.327778    11.00000    0.04601    0.04372 =
         0.04978    0.01593    0.01872    0.01759
HKLF 4

REM  1 in P-1
REM R1 =  0.0468 for    3522 Fo > 4sig(Fo)  and  0.0698 for all    4944 data
REM    389 parameters refined using      0 restraints

END

WGHT      0.0707      0.3199

REM Highest difference peak  0.203,  deepest hole -0.186,  1-sigma level  0.039
Q1    1   0.3777  1.3173  0.3819  11.00000  0.05    0.20
Q2    1   0.2438  1.3171  0.2452  11.00000  0.05    0.17
Q3    1  -0.3205  1.5133 -0.1514  11.00000  0.05    0.15
Q4    1  -0.0375  0.9559  0.2018  11.00000  0.05    0.14
Q5    1  -0.2830  0.8689  0.1445  11.00000  0.05    0.13
Q6    1  -0.1926  1.3800  0.0311  11.00000  0.05    0.13
Q7    1   0.1385  0.9842  0.6234  11.00000  0.05    0.13
Q8    1   0.7577  0.4776  0.2458  11.00000  0.05    0.13
Q9    1   0.1912  0.8980  0.2419  11.00000  0.05    0.13
Q10   1  -0.0233  1.5798  0.2788  11.00000  0.05    0.12
Q11   1  -0.1196  1.0757 -0.0495  11.00000  0.05    0.12
Q12   1   0.7616  0.7994  0.3224  11.00000  0.05    0.12
Q13   1   0.1987  1.4595  0.3267  11.00000  0.05    0.12
Q14   1   0.3798  1.2817  0.2376  11.00000  0.05    0.12
Q15   1  -0.1654  1.2182  0.0083  11.00000  0.05    0.12
Q16   1   0.1657  0.9166  0.3216  11.00000  0.05    0.12
Q17   1  -0.1154  1.3118  0.0225  11.00000  0.05    0.12
Q18   1   0.0773  1.1046  0.6340  11.00000  0.05    0.12
Q19   1  -0.0603  1.2811  0.1457  11.00000  0.05    0.11
Q20   1  -0.5431  0.7781 -0.1963  11.00000  0.05    0.11
;
_shelx_res_checksum              55274
